# Supplementary material for: Insulin-producing organoids engineered from islet and amniotic epithelial cells to treat diabetes
Source: Nat Commun. 2019 Oct 3;10:4491. doi: 10.1038/s41467-019-12472-3 (PMC6776618; doi:10.1038/s41467-019-12472-3)
Supplement: Supplementary file 4 — Source Data [file 41467_2019_12472_MOESM4_ESM.xlsx]

## Sheet: SD Fig. 1
Source data Fig.1b
CD105	HLA-E	SSEA-4	CD90	HLA-G	CD326	CD31	CD34	CD45
5.83	15.85	80.83	17.54	90	99.67	1.14	0.2	0.95
12.54	25.3	28.16	5.2	57.6	96.67	1.1	0.15	0.9
2.75	12.6	29.5	5.3	75.33	99.48	0.9	0.11	0.5
4.26	25	69.14	7.6	88.2	99.72	0.74	1.83	0.2
13.13	15.45	55.26	8.3	48.7	99.77	0.62	1.02	0.65
5.62	25.23	90.49	10.02	55.09	97.88	0.9	0.6	0.3
2.7	26.71	98.29	11.8	75	85.91	0.74	1.83	1.06
4.45	15.4	99.42	7.6	65	98.26	0.62	0.35	0.1
8.45	50.02	97.41	37.74	90	90.41	0.9	0.36	0.2
6.49	25.89	75.3	25	80	99.34	0.74	1.83	0.5
0.95	30.4	90.38	60.68	70	94.41	0.62	1.4	0.65
1.97	32.6	85.7	24.28	83.92	86.67	0.9	0.1	0.8
3.13	40.9	90.29	13.18	73.85	86.01	0.74	1.83	1.06
43.33	25.2	93.92	2.3	88.05	91.44	0.62	0.9	0.65
49.66	12.09	88.48	1.5	88.83	98.81	0.9	0.2	0.6
2.51	10	86.24	14.22	67	96.22	0.74	0.1	1.06

## Sheet: SD Fig.2
	Source data Fig.2c
	Cellular composition	spheroid diameter (μm)
	IC	134.234	137.895	154.971	158.83	150.521	143.305	126.037	120.925	159.691	124.67	125.844	128.578
	IC+hAEC	206.5	200.62	189.691	196.462	199.828	199.174	193.337	216.394	210.27	201.875	215.226	198.692
	Source data Fig 2e
	INS
	IC	IC+hAEC
	0.32	1.65
	1.19	1.64
	1.05	1.93

## Sheet: SD Fig. 3
	Source data Fig 3b
		SI
Normoxia	IC	3.66	0.69	2.87	2.3	3.53
	IC+hAEC	5.67	3.87	3.16	4.28	4.02
Hypoxia	IC	0.61	0.74	1.61	0.98	0.55
	IC+hAEC	2.68	1.9	2.17	2.69	2.6
Source data Fig 3c			Source data Fig 3e			Source data Fig 3f
INS			HIF 1 alfa					IC			IC+hAEC
IC	IC+hAEC		IC	IC+hAEC		Bcl2	1.13	0.83	1.08	2.46	2.61	2.12
1.37	3.9		5.2	45.2		Caps3	0.964821	0.721131	1.43727	0.495973	0.472483	0.728668
0.64	3.78		10	50.3		Casp8	1.07798	1.10063	0.842842	0.834124	0.571701	0.494257
1.14	3.61		7.15	43		Casp9	0.96	0.72	1.44	0.5	0.47	0.73
			8.9	47.2
			6.5	49.3
			3.2	50.3

## Sheet: SD Fig. 4
Source data Fig 4a
Day after Tx	IC																									IC-hAECs
0	26.7	36	22.6	36	26	19.1	16	35	22.2	18	23.8	34	24.6	36	17	32	24.3	16.9	26.7	36	17	36	30.7	34	32	21.8	18	24.2	25.2	23.1	34	34	34	34	16.1	21.5	24.1	16	24	24.6	34	21.5	21.8	18	24.2	30	19	34	36
1	13	15.2	16.1	21.4	17.4	20	19	14.2	21.5	23	22.8	14.7	23.6	19.2	14	31	21	17	16	22	14.7	34	20	17	16	7.4	5	12.4	16.5	23.2	20.2	11.4	13.8	34	13.8	9.1	12	11.2	12.8	4	23	6.1	12	4.5	12	11.2	11	9	36
2	8	17	14.7	15	13.2	16.2	17	18.3	17	17	22	13.2	18	7	15.2	14.8	24	13	13	23	13	16	19	15	34	5.3	4	11.9	13	14.5	34	5.1	5	11.6	4.1	7.8	12	12.9	12	4.7	6.2	5	15	5	13	4	14	4	15
3	5	18	15	13	19.2	17.8	19	22	17	20.7	36	12.9	18.2	4.2	17	16	36	15	13.8	16	14	13.1	26	13	36	4.8	5	13	21.1	22	34	6.6	7.6	15.6	4.9	4.1	11.7	12.1	11.9	15.2	5.4	4.5	6.2	4.5	7	9.2	8	8.2	12
6	4.3	17.2	19	14.2	15.2	13	36	21	15	36	36	15	17	5	18.5	17.9	36	18.3	12	36	20	12.2	36	20	36	6.8	5.2	11.6	18	21.2	18.8	4.3	5	12.7	4.5	4.5	15.2	18.7	12.2	11.2	5.4	5.7	7	5	8.5	5	8.4	5	12.3
9	5	16	11.5	14	16	15.4	36	19	12	36	36	7.6	36	4.5	6	28	36	25	11.5	35	15	16	35	16	36	5	8	6.5	7.2	18.8	17	8	6.8	15	8	7.2	7.2	6.4	5.4	8.5	6	7	6.5	6.2	9.2	8.5	8	9.5	9.2
11	4	21	12	11	12	28	36	36	11.2	32	35	4.5	36	3.6	3	12	30	12	13	36	11.5	36	36	14	36	7	8.4	7.9	9.5	20	22	7.4	8	5	8.6	8	5.2	6	5.6	7.6	5.9	9.5	7.3	5.9	6	5	5.2	3.5	4.2
14	8	22				23	22		20.3			9		10	8.7	20.5	23	22		23.8	21.3			20	22	7.5	6.9	6	7.2	10.9	10	8	5	5.8				7.3	6	8.2	6.3	8.2
18	5	25				27	23.5		21			6		6.5	5.2	25	25.9	23.5		24	20			23	36	7	5.6	7.6	6.8	6.5	9	6.3	4.2	5.2				8.5	7.2	7	7.5	6.3
28	4.5	22.5				23.9	22.5		22			7.4				23.5	18	19			20.9					7.9	9	7	6.2	5	5.5	5.6	7.2	8				7	5.4	4.5		9
34		22				22	19		18.5																	8	9	8.6	7.6	5	5.5	5.6	7.2	8
41		15				20	20.5		22.6																	9	6.2	5.6	7	5	7	6.2	8.6	9
45		13				17.2	18		20																	4.9	6.8	6	5	6.3	6	6.7	6.9
48		9				10	21		15																	3.2	5.4	5.9	4.6	5	3.9	4.9	7.5
59		7.9				18	9		8																	6.7	6.2
83		10.9					10																			6.4	6.3
84																										25	25	25	25	25	25	25	25	25	25	25		25		25	25	25		28		27.2
Source data Fig 4c
Time min	No STZ	STZ	IC										IC-hAECs
0	6	20.8	4.5	21	4.2	3.5	4	22	4.1	4	3.2	20	5.9	4.6	5.3	4.7	5.2	5.6	4.2	6.2	5	4.5
5	7.5	17.1	7	22	6.2	10	6	21	5.2	12	6.5	22.6	10.4	6.4	7.6	6.6	7.6	6.4	6.5	8	7.6	7.8
15	15.1	18.4	13.5	17	16.5	17.6	18	19.5	12.5	18.2	13.1	18	13.9	14	16	11.3	8.2	15	8.8	8	8.5	10.5
30	12.5	19.7	18.4	20.9	13.3	12.5	17.5	26	10.5	15.6	12.5	27	17.8	18.9	19	10.3	9.4	11.4	6.7	7.1	6.2	15
45	6.9	20.9	15	29	12.1	10.5	14	16	12	28.5	10	29	15.2	16.5	14.3	7.9	7.1	9	5.2	5.8	5.1	12
60	9	20.8	12	29	10.1	10.9	13	11	10	27.5	11	28.5	12.5	13.8	14	5.9	5.5	7.6	4.8	4.3	4.1	10.2
120	7.5	15.9	5	28	4.8	4.2	5	5.2	4.8	17	5.2	27	8.2	8.5	7.8	5.2	5.3	6.5	4	4.1	8	7
		Source data Fig 4e				Source data Fig 4f
		Beta cell area%				Insulin mRNA (AU)
		IC	IC-hAECs			IC	IC-hAECs
		10	25			1.7	3.49
		8	30			0.92	2.1
		9	28			0.64	2.47
[truncated: 6 more columns]

## Sheet: SD Fig.5
Source data Fig 5b					Source data Fig 5c
GLUC					SOMATO
IC	IC-hAEC				IC	IC-hAECs
14	38				4	8
12	35				3	7
10	33				4	10
15	34				3	8
11	32				2	6
10	29				4	9
16	35				4	11
10	27				2	7
9	28				1	10
8	33				2	9

## Sheet: SD Fig.6
	Source data Fig 6b
		CD34+ cells/mm2
	Time after Tx	IC										IC-hAEC
	14 D	353	451	506	656	750	280	240	420	623	769	1251	1202	1355	1253	1286	1312	1282	1351	1283	1258
	28D	485	654	599	650	861	450	691	508	875	300	1562	1651	1599	1653	1779	1559	1649	1589	1648	1700
	Source data Fig 6c
		Graft CD34+ cells area (%)
	Time after Tx	IC										IC-hAEC
	14 D	0.58	0.47	0.35	0.75	0.25	0.61	0.51	0.42	0.81	0.23	1.97	2.27	2.17	1.98	2.3	2.1	2.4	2.09	1.85	2.42
	28D	0.97	0.58	0.76	1.15	0.38	1.02	0.49	0.72	1.2	0.41	2.85	2.95	3.12	2.78	3.15	3.2	2.5	3.25	2.59	4.02
	Source data Fig 6d
		CD34+ area/beta cell area (%)
	Time after Tx	IC										IC-hAEC
	14 D	0.05	0.03	0.02	0.02	0.03	0.042	0.029	0.019	0.05	0.01	0.09	0.1	0.12	0.14	0.12	0.1	0.13	0.098	0.125	0.132
	28D	0.059	0.065	0.1	0.08	0.089	0.061	0.07	0.095	0.075	0.12	0.18	0.2	0.25	0.28	0.25	0.25	0.169	0.238	0.242	0.249

## Sheet: SD Fig.7
	Source data Fig 7b			Source data Fig 7c
	VEGF area/b cell area (%)			VEGF mRNA (AU)
	IC	IC-hAEC		IC	IC-hAEC
	20	58		1.09	3.7
	17	60		1.73	4.88
	15	55		0.53	3.19
	12	54
	22	60
	13	72
	10	50
	12	69
	18	75
	10	65
	Source data Fig 7e			Source data Fig 7f			Source data Fig 7 h
	COL IV area/b cell area (%)			Laminin area/b cell area (%)			E-cad+ area/b cell area (%)
	IC	IC-hAEC		IC	IC-hAEC		IC	IC-hAEC
	15	35		15	39		15	50
	7	32		17	32		31	65
	10	25		19	40		30	75
	12	35		23	35		29	68
	15	38		17	41		15	55
	12	25		15	39		35	65
	9	35		18	43		29	78
	10	35		20	42		25	64
	13	40		19	46		30	59

## Sheet: SD Fig.8
Source data Fig. 8a
Days post-Tx	IC										IC+hAEC
0	2.5	1.6	3.5	1.5	0	3.94737	4.47368	7.89474			0	0	0	0	0	6.57895	5.52632	5	2.36842	4.21053
7	35.4	42	27.2	37.2	168.1	65.235	32.1053	75.265			303.5	513.5	447.2	569.9	329	295.526	196.316	264.474	250	273.421
14	27.2	98.1	40.8	50.8	216.3	96.236	30.7895	136.842			234.5	689.9	292.6	474.5	319.9	446.316	341.579	440.789	371.316	327.105
21	27.2	124.5	38.1	40.8	258.1	150.236	29.7368	155.789			405.4	597.236	569.236	525.4	458.236	495.526	496.316	428.684	301.842	580.263
28	29.9	131.7	35.4	38.1	360.8	120.361	29.9	10.5263			398.1	654.5	396.3	443.5	449.9	446.316	341.579	436.842	433.158	487.105
35	39	103.5	38.1	61.7	289	131.7	39	12.5			311.7	609.9	365.4	348.1	403.5	446.316	451.579	562.036	398.236	303.684
42	49	38.1	56.3	40.8	149	38.1	19	6.5			438.1	740.8	622.6	456.3	561.7	489.236	523.236	623.253	326.236	328.684
Source data Fig. 8b
time (min)	IC					IC+hAEC
0	39	103.5	38.1	61.7	289	311.7	409.9	365.4	348.1	403.5
20	23	95	29.9	72	108.867	505.4	597.236	469.236	525.4	558.236
60	24.2	95.65	16.2	56.23	123.025	398.1	298.5	286.3	343.5	249.9

## Sheet: SD Fig.9
Source data Fig. 9b
CD34+ area/beta cell area (%)
IC	IC-hAEC
0.019	0.0962
0.025	0.165
0.032	0.156
0.028	0.1356
0.01	0.0893
